# Supplementary material for: Characterization of Rheumatoid Arthritis Risk-Associated SNPs and Identification of Novel Therapeutic Sites Using an In-Silico Approach
Source: Biology (Basel). 2021 Jun 4;10(6):501. doi: 10.3390/biology10060501 (PMC8227790; doi:10.3390/biology10060501)
Supplement: Supplementary file 1 [file biology-10-00501-s001.zip]

Archive with 3 entries (3 files):
- S1 fig.pdf
- S2 Fig.JPG
- Supplementary files_2021.pdf
